# Supplementary material for: Metabarcoding of pathogenic parasites based on copro-DNA analysis of wild animals in South Korea
Source: Heliyon. 2024 Apr 25;10(9):e30059. doi: 10.1016/j.heliyon.2024.e30059 (PMC11066388; doi:10.1016/j.heliyon.2024.e30059)
Supplement: Multimedia component 3 [file mmc3.xlsx]

## Sheet: Sheet1
Table S3. Amplicon sequencing of 12S rRNA gene in wild animal feces			Sus scrofa coreanus	Sus scrofa coreanus	Sus scrofa coreanus	Hydropotes inermis argyropus (Korean water deer)	Hydropotes inermis argyropus (Korean water deer)	Nyctereutes procyonoides koreensis	Nyctereutes procyonoides koreensis	Nyctereutes procyonoides koreensis	Nyctereutes procyonoides koreensis	Nyctereutes procyonoides koreensis	Nyctereutes procyonoides koreensis	Nyctereutes procyonoides koreensis	Nyctereutes procyonoides koreensis	Nyctereutes procyonoides koreensis	Prionailurus bengalensis euptilurus	Prionailurus bengalensis euptilurus	Nyctereutes procyonoides koreensis	Nyctereutes procyonoides koreensis	Hydropotes inermis argyropus (Korean water deer)	Hydropotes inermis argyropus (Korean water deer)	Hydropotes inermis argyropus (Korean water deer)	Hydropotes inermis argyropus (Korean water deer)	Hydropotes inermis argyropus (Korean water deer)	Hydropotes inermis argyropus (Korean water deer)	Hydropotes inermis argyropus (Korean water deer)	Hydropotes inermis argyropus (Korean water deer)	Hydropotes inermis argyropus (Korean water deer)	Hydropotes inermis argyropus (Korean water deer)	Hydropotes inermis argyropus (Korean water deer)	Hydropotes inermis argyropus (Korean water deer)	Hydropotes inermis argyropus (Korean water deer)	Hydropotes inermis argyropus (Korean water deer)	Hydropotes inermis argyropus (Korean water deer)	Hydropotes inermis argyropus (Korean water deer)	Hydropotes inermis argyropus (Korean water deer)	Hydropotes inermis argyropus (Korean water deer)	Hydropotes inermis argyropus (Korean water deer)	Hydropotes inermis argyropus (Korean water deer)	Hydropotes inermis argyropus (Korean water deer)	Hydropotes inermis argyropus (Korean water deer)	Hydropotes inermis argyropus (Korean water deer)	Hydropotes inermis argyropus (Korean water deer)	Hydropotes inermis argyropus (Korean water deer)	Hydropotes inermis argyropus (Korean water deer)	Prionailurus bengalensis euptilurus	Prionailurus bengalensis euptilurus	Prionailurus bengalensis euptilurus
Bioinformatics results	Wild animals in this study	sum	S001	S002	S003	S024	S025	S006	S007	S008	S009	S010	S011	S012	S013	S014	S019	S020	S015	S016	S026	S027	S028	S029	S030	S031	S032	S033	S034	S035	S036	S037	S038	S039	S040	S041	S042	S043	S044	S045	S046	S047	S048	S049	S050	S051	S021	S022	S023
k__Metazoa;p__Chordata;c__Mammalia;o__Artiodactyla;f__Cervidae;g__Hydropotes;s__inermis	Hydropotes inermis argyropus	0.624844	0.00188895	0.00499944	0.0077252	0.991063	0.991918	0.00216429	0.0264951	0.00127884	0.0014502	0.00106005	0.00339888	0.00112769	0.00452489	0.0165256	0.0185338	0.0211049	0.00128139	0.00232105	0.994826	0.998987	0.999225	0.995172	0.999268	0.998366	0.972733	0.997327	0.997302	0.99605	0.997623	0.992045	0.99878	0.998177	0.948044	0.997189	0.997792	0.998482	0.997952	0.997172	0.998035	0.996262	0.997558	0.997974	0.996158	0.995663	0.000976274	0.0196489	0.00168441
k__Metazoa;p__Chordata;c__Mammalia;o__Carnivora;f__Canidae;g__Nyctereutes;s__procyonoides	Nyctereutes procyonoides koreensis	0.244362	0.00123068	0.00344406	0.00434543	0.00423729	0.00620408	0.996568	0.945874	0.996942	0.998338	0.99894	0.994052	0.998308	0.995475	0.971383	0.0172982	0.0192427	0.998306	0.996606	0.0010762	0.000644488	0.000516484	0.000965624	0.000731692	0.000817068	0	0.00051039	0.00179873	0.000502765	0.00146045	0.00311284	0	0.000410216	0.0416934	0.00172063	0.000197687	0.000766624	0.00174332	0.00198597	0.000103441	0.000552263	0.000969337	0.00117499	0.00045326	0.00175222	0.00197525	0.0442756	0.00129339
k__Metazoa;p__Chordata;c__Mammalia;o__Artiodactyla;f__Suidae;g__Sus;s__scrofa	Sus scrofa coreanus	0.0764172	0.995392	0.991556	0.987033	0.00200308	0.00187755	0.000428959	0.0276306	0.000722825	0.000212224	0	0	0	0	0	0.00906096	0.00775916	0.000142377	0.00013138	0.00153152	0.000184139	0	0	0	0	0.0170416	0.000364564	0.000520685	0	0	0	0.00067579	0.000516568	0.00641437	0.00029081	0	0	5.53434e-05	0	0.000965451	0.000679709	7.36205e-05	0.000119202	0	0	0.00120331	0.0102174	0.000661734
k__Metazoa;p__Chordata;c__Mammalia;o__Carnivora;f__Viverridae;g__Viverra;s__zibetha	Prionailurus bengalensis euptilurus	0.0525951	0.00137378	0	0	0	0	0	0	0.00105644	0	0	0.00254916	0	0	0.00282144	0.934102	0.951893	0	0	0	0.000184139	0	0.0038625	0	0	0	0.000802042	0.000142005	0.00222653	0	0	0	0.000607727	0.00384862	0	0.000609535	0	0	0	0.000275843	0.000807154	0	0	0.000582763	0	0.988603	0.907257	0.974644
k__Metazoa;p__Chordata;c__Mammalia;o__Rodentia;f__Muridae;g__Micromys;s__minutus		0.000339602	0	0	0	0	0	0	0	0	0	0	0	0	0	0	0	0	0	0	0	0	0	0	0	0	0	0	0	0	0	0	0	0	0	0	0	0	0	0	0	0	0	0	0	0	0.00102168	0	0.0152199
k__Metazoa;p__Chordata;c__Mammalia;o__Rodentia;f__Muridae;g__Rattus;s__norvegicus		0.00022373	0	0	0	0	0	0	0	0	0	0	0	0	0	0	0	0	0	0	0	0	0	0	0	0	0	0	0	0	0	0	0	0	0	0	0	0	0	0	0	0	0	0	0	0	0.00540356	0	0.00375985
k__Metazoa;p__Chordata;c__Mammalia;o__Carnivora;f__Mustelidae;g__Lutra;s__lutra		0.000195995	0	0	0	0.00269646	0	0	0	0	0	0	0	0.000563847	0	0	0	0	0	0	0	0	0	0	0	0	0	0	0	0	0	0	0	0	0	0	0	0.000751292	0	0	0	0	0	0	0	0.00117772	0.000431377	0.00340582	0.00024063
k__Metazoa;p__Chordata;c__Mammalia;o__Artiodactyla;f__Cervidae;g__Odocoileus;s__virginianus		0.000308168	0	0	0	0	0	0	0	0	0	0	0	0	0	0	0	0	0	0	0.0016557	0	0	0	0	0	0	0.000534694	0.000236675	0.000646412	0.000543423	0.00380458	0.000356667	0.000151932	0	0.000315045	0.000263583	0	0	0	0	0.000807154	0.000993877	0	0.00252531	0.000746847	0	0	0
k__Metazoa;p__Chordata;c__Mammalia;o__Artiodactyla;f__Cervidae;g__Capreolus;s__capreolus		0.000245302	0	0	0.000896675	0	0	0.000428959	0	0	0	0	0	0	0	0.00725514	0	0	0	0.000416037	0	0	0.000258242	0	0	0.000726282	0	0.00034026	0	0.000574589	0.000373603	0.00103761	0	0	0	0.000484684	0	0	0.00016603	0.000626012	0	0.000594745	0.000404913	0.000664124	0.00028059	0.000287249	0	0	0
k__Metazoa;p__Chordata;c__Mammalia;o__Primates;f__Cercopithecidae;g__Macaca;s__mulatta		0.00011279	0.000114482	0	0	0	0	0	0	0	0	0	0	0	0	0.00201532	0.0115321	0	0	0	0.00016557	0	0	0	0	0	0	0	0	0	0	0	0	0	0	0	0	0	8.30151e-05	0.000151106	0	0	0	6.81153e-05	0	0	0	0.00969348	0
k__Metazoa;p__Chordata;c__Mammalia;o__Carnivora;f__Felidae;g__Felis;s__silvestris lybica		9.55322e-05	0	0	0	0	0	0	0	0	0	0	0	0	0	0	0	0	0.000170853	0.00039414	0.000745064	0	0	0	0	0	0	0	0	0	0	0	0	0	0	0	0.0011367	0	0	6.47598e-05	0	0	0	0	0	0	0	0	0
k__Metazoa;p__Chordata;c__Mammalia;o__Rodentia;f__Muridae;g__Mus;s__musculus		7.39604e-05	0	0	0	0	0	0	0	0	0	0	0	0	0	0	0	0	4.27131e-05	0.00013138	0	0	0	0	0	9.07853e-05	0.0102249	0.000121521	0	0	0	0	0.000112632	0.000136739	0	0	0	0	0	0	0.000327564	0.000106204	0	0	0	0.000373424	0	0.00235787	0
k__Metazoa;p__Chordata;c__Mammalia;o__Primates;f__Hominidae;g__Pan;s__troglodytes troglodytes		7.27278e-05	0	0	0	0	0	0	0	0	0	0	0	0	0	0	0	0	0	0	0	0	0	0	0	0	0	0	0	0	0	0	7.50878e-05	0	0	0	0	0	0	0	0.000293083	0.000191168	0	0	0	0	0	0.00314383	0
k__Metazoa;p__Chordata;c__Mammalia;o__Rodentia;f__Muridae;g__Apodemus;s__agrarius		2.34208e-05	0	0	0	0	0	0	0	0	0	0	0	0	0	0	0	0	0	0	0	0	0	0	0	0	0	0	0	0	0	0	0	0	0	0	0	0	0	0	0	0	0	0	0	0	0	0	0.00114299
k__Metazoa;p__Chordata;c__Mammalia;o__Carnivora;f__Canidae;g__Canis;s__lupus familiaris		3.82129e-05	0	0	0	0	0	0.00040946	0	0	0	0	0	0	0	0	0	0	5.69509e-05	0	0	0	0	0	0	0	0	0	0	0	0	0	0	0	0	0	0	0	0	0	0	0	0	0	0	0	0	0	0
k__Metazoa;p__Chordata;c__Aves;o__Passeriformes;f__Passeridae;g__Passer;s__montanus		1.41758e-05	0	0	0	0	0	0	0	0	0	0	0	0	0	0	0.00947282	0	0	0	0	0	0	0	0	0	0	0	0	0	0	0	0	0	0	0	0	0	0	0	0	0	0	0	0	0	0	0	0
k__Metazoa;p__Chordata;c__Mammalia;o__Eulipotyphla;f__Soricidae;g__Crocidura;s__lasiura		1.29431e-05	0	0	0	0	0	0	0	0	0	0	0	0	0	0	0	0	0	0	0	0	0	0	0	0	0	0	0	0	0	0	0	0	0	0	0	0	0	0	0	0	0	0	0	0	0.000385969	0	0.000120315
k__Metazoa;p__Chordata;c__Mammalia;o__Carnivora;f__Felidae;g__Catopuma;s__badia		1.29431e-05	0	0	0	0	0	0	0	0	0	0	0	0	0	0	0	0	0	0	0	0	0	0	0	0	0	0	0	0	0	0	0	0	0	0	0	0	0	0	0	0	0	0	0	0	0	0	0.000631655
k__Metazoa;p__Chordata;c__Mammalia;o__Carnivora;f__Felidae;g__Puma;s__concolor		9.24505e-06	0	0	0	0	0	0	0	0	0	0	0	0	0	0	0	0	0	0	0	0	0	0	0	0	0	0	0	0	0	0	0	0	0	0	0	0	0	0	0	0	0	0	0	0	0	0	0.000451182
k__Metazoa;p__Chordata;c__Mammalia;o__Rodentia;f__Cricetidae;g__Lasiopodomys;s__mandarinus		3.08168e-06	0	0	0	0	0	0	0	0	0	0	0	0	0	0	0	0	0	0	0	0	0	0	0	0	0	0	0	0	0	0	0	0	0	0	0	0	0	0	0	0	0	0	0	0	0	0	0.000150394
Total		1	1	1	1	1	1	1	1	1	1	1	1	1	1	1	1	1	1	1	1	1	1	1	1	1	1	1	1	1	1	1	1	1	1	1	1	1	1	1	1	1	1	1	1	1	1	1	1
[truncated: 4 more columns]
