# Supplementary material for: Metabarcoding of pathogenic parasites based on copro-DNA analysis of wild animals in South Korea
Source: Heliyon. 2024 Apr 25;10(9):e30059. doi: 10.1016/j.heliyon.2024.e30059 (PMC11066388; doi:10.1016/j.heliyon.2024.e30059)
Supplement: Multimedia component 4 [file mmc4.xlsx]

## Sheet: Supplemental Table S4
Table S4. Sequences and the best match parasites detected in each animal.
Host	Parasites described in the manuscript	Seqeunce (18S V9)	Best match in NCBI BLAST	% identity
Wild boar	Metastrongylus sp.	GCTGTCCGGGACTGAGCTGTCTCGAGAGGACTGCGGACTACTGTATTGAGGCCTCCGGGTCGCGATATGGTGGGAAACAGTTCAATCGCAATGGCTTGAACCGGGTAAAAGTCGTAACAAGGTATCTGTAGGTG	Metastrongylus elongatus (AJ920363), Aelurostrongylus abstrusus (KX518353), Umingmakstrongylus pallikuukensis (ON747285), Metastrongyloidea sp. (GU475121), Aelurostrongylus abstrusus (AJ920366)	99.254, 98.507, 98.507, 98.507, 98.507
Wild boar	Strongyloides sp.	CGTCGCTGCCCGGAACTGAGCAATATCGAGAGGCAGGAAGAGATATAAAAAATATTTATATTTTTTTATGTTAAATCCTTTCAATCGCTGTTGTTTGAACCGGGCAAAAGTCGTAACAAGGTTTTCGTAGGTGAACCT	Strongyloides papillosus (LM525870), Strongyloides papillosus (LM526740), Strongyloides papillosus (LM526556), Strongyloides cebus (AB272236)	100, 100, 100, 99.275
Wild boar	Entamoeba sp.	GGTACACACCGCCCGTCGCTCCTACCGATTGGATGTGGAGGTGAAATTCTAGGACTCTGGCATTAGTTGGGGAAATGGATTTAAATCTCTTTATCTAGAGGAAGGATAAGTCGTAACAAGGTTTCCGTAGGTGAACCTGCAGAAGGATCAC	Entamoeba sp. (FN666253), Entamoeba bovis (FN666250), Entamoeba cf. (KY012748), Entamoeba cf. (KY012747)	99.329, 98.658, 98.639, 98.639
Wild boar	Blastocystis sp.	GCACCTACCGATTGAATGATCCGGTGAACACTTTGGATTTTCTATTTTTTAATTGTAACAGATTAAAGAATAGAAGAGAAGTCGTGTAAATCTTATCATTTAGAGGAAGGTGAAGTCGTAACAAGGTTTCCGTA	Blastocystis sp. (MK801419), Blastocystis sp. (MK801412), Blastocystis sp. (MK801410)	100, 100, 100
Wild boar	Pentatrichomonas sp.	AAGAGACAGGTACACACCGCCCGTCGCTCCTACCGATTGGATGACTCGGTGAAATCACCAGATCCTGCGGGAAAAGGTGCTTAAATCACGTTATCTAGAGGAAGGAGAAGTCGTAACAAGGTAACGGTAGGTGAACCTGCAGAAGGATCACTGTCTCTT	Pentatrichomonas hominis (KC594038), Pentatrichomonas hominis (AY758392)	97.872, 97.163
Raccoon dog	Strongyloides sp.	CGTCGCTGCCCGGAACTGAGCAATATCGAGAGGCAGGAAGAGATGCATTAAATATTTATATTTTTTTGTATCGAATCCTTTCAATCGCTGTTGTTTGAACCGGGCAAAAGTCGTAACAAGGTTTTCGTAGGTGAACCT	Strongyloides robustus (AB272233), Strongyloides venezuelensis (LM524975), Strongyloides fuelleborni (AB272235)	96.377, 95.652, 95.652
Raccoon dog	Ancylostoma sp.	GCTGTCCGGGACTGAGCTGTCTCGAGAGGACTGCGGACTGCTGTATCGAGGCCTTCGGGTCGCGTTATGGCGGGAAACAGTTCAATCGCAATGGCTTGAACCGGGTAAAAGTCGTAACAAGGTATCTGTAGGTG	Ancylostoma caninum (AJ920347), Ancylostoma ceylanicum (LC036567), Oswaldocruzia filiformis (MG586087), Oswaldocruzia filiformis (MG586086)	100, 100, 100, 100
Raccoon dog	Toxocara sp.	GCTGCCCGGGACTGAGCCGTTTCGAGAAAAGCGGGGACTGCTGTTTCGAGACCTTCCGAGGTGGAGATTCTTTGGTGGAAACCGCCTTAATCGCAGTGGCTTGAACCGGGCAAAAGTCGTAACAAGGTTTCCGT	Toxocara cati (EF180059), Toxocara canis (U94382), Toxocara vitulorum (KY442062)	100, 100, 99.254
Raccoon dog	Panagrellus sp.	GCTGCCCGGGACTGAGTTGATTCGAGAAGACCGTGGATTGTTGCTTAGGCGTGTCCTTCGGGGCCCCTTTGTGGCGAAAAGCGGTTTGATCGCGTTGGCTTGAACCGGGCAAAAGTCGTAACAAGGTGGCCGTA	Panagrellus redivivus (AF036599), Panagrolaimus paetzoldi (FJ040414), Panagrellus redivivus (AF083007)	100, 100, 99.242
Raccoon dog	Echinochasmus sp.	GCTACTACCGATTGAATGGTTTAGCAAGGTCCTCGGATTGGTGCCATTGTAGTGGTTTCGGCCGCTCGACCGGCGCTGAGAAGACGACCAAACTTGATCATTTAGAGGAAGTAAAAGTCGTAACAAGGTTTCCG	Echinochasmus milvi (LT904765), Echinochasmus japonicus (LT904764), Echinostoma sp. (MN745951)	100, 100, 100
Raccoon dog	Alaria sp.	GCTACTACCGATTGAATGGTTAAGCTGAGGTAATCGGATTGGTGCTGTTTTAGCGGCTCTGTCGCTTGACTGGTATCGAGAAGATGACCAAACTTAATCATTTAGAGGAAGTAAAAGTCGTAACAAGGTTTCCG	Alaria americana (MH521246), Hysteromorpha sp. (MN179275), AustroDiplostomum compactum (MN179270), AustroDiplostomum compactum (MN179269)	100, 99.254, 99.254, 99.254
Leopard cat	Strongyloides sp.	CGTCGCTGCCCGGAACTGAGCAATATCGAGAGGCAGGAAGAGATGCATTAAATATTTATATTTTTTTGTATCGAATCCTTTCAATCGCTGTTGTTTGAACCGGGCAAAAGTCGTAACAAGGTTTTCGTAGGTGAACCT	Strongyloides robustus (AB272233), Strongyloides venezuelensis (LM524975), Strongyloides fuelleborni (AB272235)	96.377, 95.652, 95.652
Leopard cat	Ancylostoma sp.	GCTGTCCGGGACTGAGCTGTCTCGAGAGGACTGCGGACTGCTGTATCGAGGCCTTCGGGTCGCGTTATGGCGGGAAACAGTTCAATCGCAATGGCTTGAACCGGGTAAAAGTCGTAACAAGGTATCTGTAGGTG	Ancylostoma caninum (AJ920347), Ancylostoma ceylanicum (LC036567), Oswaldocruzia filiformis (MG586087)	100, 100, 100
Leopard cat	Spirometra sp.	GCTACTACCGATTGAATGGTTTAGTAAGGTCCTCGGATTGGCGCCATTGCAGTGTCAGCCGCAAGGTTGATGCTCGACAGGTGCCGAGAAGACGACCAAACTTGATCATTTAGAGGAAGTAAAAGTCGTAACAAGGTTTCC	Spirometra erinaceieuropaei (KX528100), Spirometra erinaceieuropaei (KX528093), Spirometra erinaceieuropaei (KX528092)	100, 100, 100
Leopard cat	Echinostoma sp.	GCTACTACCGATTGAATGGTTTAGCAAGGTCCTCGGATTGGTGCCATTGTAGTGGTTTCGGCCGCTCGACCGGCGCTGAGAAGACGACCAAACTTGATCATTTAGAGGAAGTAAAAGTCGTAACAAGGTTTCCG	Echinostoma sp. (MN745951), Echinochasmus milvi (LT904765), Echinochasmus japonicus (LT904764)	100, 100, 100
Leopard cat	Neodiplostomum sp.	GCTACTACCGATTGAATGGTTAAGCTGAGGTAATCGGATTGGTACTGTTTTAGCGGCTCCGTCGCTTGACTGGTATCGAGAAGATGACCAAACTTAATCATTTAGAGGAAGTAAAAGTCGTAACAAGGTTTCCG	Neodiplostomum sp. (OL799096), Neodiplostomum vaucheri (OL799095), Neodiplostomum microcotyle (OL799079), Hysteromorpha sp. (MN179275), Hysteromorpha triloba (MH521250)	100, 100, 100, 99.254, 99.254
Leopard cat	Clonorchis sp.	GCTACTACCGATTGAATGGTTTAGCAAGGTCCTCGGATTGGTGCCATTGTAGTTGCTTCGGCAGCTCGACCGGTGCTGAAAAGACGACCAAACTTGATCATTTAGAGGAAGTAAAAGTCGTAACAAGGTTTCCG	Clonorchis sinensis (MK450527), Metorchis orientalis (MT231323), Opisthorchis sp. (MF077358)	100, 100, 100
Leopard cat	Isospora sp.	GCTGCAACCGATCGGAGGGTCCTGTGAACTCATCGGACTGACCTGCTTCTGCGTTCTGCGTAGTTGCTGGTCGGGGAGTTGCGTAAATAGAGCCCTCTAAAGGATGCAAAAGTCGTAACACGGTTTCCGTAGGT	Isospora sp. (MW667591), Isospora sp. (MW649139), Atoxoplasma sp. (AY331571), Atoxoplasma sp. (AY331573)	97.761, 96.269, 96.269, 96.269
Leopard cat	Tritrichomonas sp.	AAGAGACAGGTACACACCGCCCGTCGCTCCTACCGATTGGATGACTCGGTGAAATTATCGGAGTTTTTTTACAAAGGTAATTAAATCACGTTATCTAGAGGAAGGAGAAGTCGTAACAAGGTATCGGTAGGTGAACCTGCAGAAGGATCACTGTCTCTT	Trichomitus sp. (JX515400), Tritrichomonas foetus (U17509)	95.07, 92.857
Leopard cat	Cryptosporidium sp.	CGCCCGTCGCTCCTACCGATTGAATGATCCGGTGAATTATTCGGACCATACTTTGTAGCAATACATGTAAGGAAAGTTTCGTAAACCTTATCATTTAGAGGAAGGAGAAGTCGTAACAAGGTTTCCGTAGGTGAACCTGCAG	Cryptosporidium parvum (KX855997), Cryptosporidium parvum (AB513881)	100, 100
Water deer	Strongyloides sp.	CGTCGCTGCCCGGAACTGAGCAATATCGAGAGGCAGGAAGAGATATAAAAAATATTTATATTTTTTTATGTTAAATCCTTTCAATCGCTGTTGTTTGAACCGGGCAAAAGTCGTAACAAGGTTTTCGTAGGTGAACCT	Strongyloides papillosus (LM525870), Strongyloides papillosus (LM526740), Strongyloides papillosus (LM526556), Strongyloides cebus (AB272236)	100, 100, 100, 99.275
Water deer	Oscheius sp.	CGCTGTCCGGAACTGAGCTGTTTCGAGAAGACTGAGGACTGCTGTCTTGAGGCTTCGGCTTCTTTACGATGGGAATCAGTTTAATCGCAATGGCTTGAACCGGGCAAAAGTCGTAACAAGGTACCTGTAGGTGAA	Oscheius tipulae (KP792649), Oscheius tipulae (CP059032), Panagrolaimus cf. (AY878393), Arabidopsis thaliana (CP086730)	100, 100, 100, 99.265
Water deer	Entamoeba sp.	GGTACACACCGCCCGTCGCTCCTACCGATTGGATGTGGAGGTGAAATTCTAGGACTCTGGCATTAGTTGGGGAAATGGATTTAAATCTCTTTATCTAGAGGAAGGATAAGTCGTAACAAGGTTTCCGTAGGTGAACCTGCAGAAGGATCAC	Entamoeba sp. (FN666253), Entamoeba bovis (FN666250)	99.329, 98.658
Water deer	Sappinia sp.	GCTCCTACCGATTGAATGGTCCGGTGAAGTCTTTGGAGCTGGGGCTCTGCCTATTTCTTCGGAAGTAGGCTTTTGAGCCTCTTGCTGTGGCGAAGTTGACTGAACCTTACCATTTAGAGGAAGGAGAAGTCGTAACAAGGTATCC	Sappinia pedata (EU004594), Sappinia pedata (EU004596), Sappinia pedata (EU980613)	100, 99.31, 99.31
Water deer	Eimeria sp.	CCCGTCGCTGCAACCGATCGGAGGGTCCTGTGAACTCGACGGACTGACCTGCCTAGCTTTGTGGCTGGTCGGGAAGTTGCGTAAATAGAGCCCTCTAAAGGATGCAAAAGTCGTAACACGGTTTCCGTAGGTGAACCTGC	Eimeria cf. (MF860827), Eimeria cf. (MF860826), Eimeria furonis (MF774679), Eimeria furonis (MF774678), Isospora robini (AF080612)	95.714, 95.714, 95.714, 95.714, 95.07
